# Supplementary material for: Low Adherence to Mediterranean Diet Characterizes Metabolic Patients with Gastrointestinal Cancer
Source: Nutrients. 2024 Feb 24;16(5):630. doi: 10.3390/nu16050630 (PMC10933917; doi:10.3390/nu16050630)
Supplement: Supplementary file 1 [file nutrients-16-00630-s001.zip]

Archive with 1 entries (1 files):
- nutrients-2874613-supplementary.pdf
